# Supplementary material for: Detection of Klebsiella pneumoniae human gut carriage: a comparison of culture, qPCR, and whole metagenomic sequencing methods
Source: Gut Microbes. 2022 Aug 31;14(1):2118500. doi: 10.1080/19490976.2022.2118500 (PMC9450895; doi:10.1080/19490976.2022.2118500)
Supplement: Supplemental Material [file KGMI_A_2118500_SM9138.zip]

Archive with 10 entries (10 files):
- 20220524 Supplementary material comparative study of Kp detection methods_Gut Microbes.docx
- 20220524 Supplementary Tables_3_4_5 Comparative study of Kp detection methods_Gut Microbes.xlsx
- 20220816 Revised Supplementary material comparative study of Kp detection methods_Gut Microbes.docx
- 20220816 Revised Supplementary Tables_3_4_5 Comparative study of Kp detection methods_Gut Microbes.xlsx
- Revised Supplementary Figure 2A.png
- Revised Supplementary Figure 2B.png
- Supplementary Figure 1.tiff
- Supplementary Figure 2A.tiff
- Supplementary Figure 2B.tiff
- Supplementary Figure 3.tiff
