# Supplementary material for: Detection of Klebsiella pneumoniae human gut carriage: a comparison of culture, qPCR, and whole metagenomic sequencing methods
Source: Gut Microbes. 2022 Aug 31;14(1):2118500. doi: 10.1080/19490976.2022.2118500 (PMC9450895; doi:10.1080/19490976.2022.2118500)
Supplement: Supplemental Material [file KGMI_A_2118500_SM9138.zip › 20220524 Supplementary Tables_3_4_5 Comparative study of Kp detection methods_Gut Microbes.xlsx]

## Sheet: Suppl. Table 3
Supplementary Table 3 - Comparison of Kp detection by SCAI culture to the ZKIR-qPCR and WMS
seq number	SCAI-sweep qPCR (genome copies/ng DNA)	Direct-fecalqPCR (genome copies/ng DNA)	Culture (1 = positive, 0 = negative)	SCAI-sweep Centrifuge (%)	Direct-fecalCentrifuge (%)	SCAI-sweep ZKIR_blast (1 = positive, 0 = negative)	Direct-fecal ZKIR_blast (1 = positive, 0 = negative)	SCAI-sweep Kp MLST gene match	Direct-fecal Kp MLST gene match	SCAI-sweep Enterobacterales abundance (%)	Direct-fecal Enterobacterales abundance (%)	Direct-fecal E. coli abundance (%)
1	47466.7	0.1748	1	27.1671	0.000398247	1	0	6/7	0/7	97.69	0.42	0.04
2	132400	605.333	1	91.0528	1.11572	1	1	7/7	6/7	97.28	1.15	0.22
3	43240	3.88	1	16.6954	0.0270622	1	0	6/7	1/7	98.33	15.04	14.55
4	0.0624	0	0	0.00413406	0	0	0	1/7	0/7	97.94	0.36	0.07
5	0.0524	0	0	0.277939	0.000107021	0	0	1/7	0/7	97.93	0.51	0.02
6	no growth	0	0	no growth	5.19921e-05	no growth	0	no growth	0/7	no growth	0.34	0.02
7	30920	36.78	1	15.6781	0.0618425	1	0	5/7	2/7	98.1	28.75	27.26
8	9760	0.118933	1	1.53215	0.00116457	1	0	5/7	0/7	98.17	0.35	0.24
9	0.056	0	0	0.00949194	0.000825302	0	0	1/7	1/7	98.86	7.17	6.93
10	0.150133	0	0	0.0501797	0	0	0	2/7	0/0	97.65	0.35	0.04
11	0.0148	0.0414	1	0.120231	0.00041442	0	0	1/7	0/7	98	0.22	0.09
12	93000	5306.67	1	53.4967	4.37269	1	1	7/7	5/7	98.9	57.07	36
13	49600	39.0415	1	46.6466	0.0943909	1	0	7/7	0/7	50.65	0.17	0.03
14	145500	7.07667	1	95.2601	0.0134955	1	0	7/7	0/7	97.09	0.06	0
15	0.8942	0	0	0.0242805	0.000347981	0	0	1/7	1/7	97.85	1.8	1.73
16	0.0957333	0	0	0.175171	0.00303085	0	0	2/7*	2/7	98.43	12.17	11.67
17	0	0	0	0.00218642	0.000114187	0	0	1/7	0/7	97.97	6.36	6.09
18	38490	10120	1	15.6161	15.2881	1	1	6/7	6/7	97.6	42.15	16.05
19	36900	10.8883	1	19.6783	0.0267184	1	0	6/7	2/7	98.3	1.31	1.19
20	10640	0.327067	1	3.2757	0.0374676	1	0	5/7	2/7	97.84	78.99	70.18
21	63300	493.333	1	19.8564	0.134716	1	1	7/7	6/7	98.51	73.49	24.1
22	3175	1.18387	1	2.75789	0.00286157	1	0	5/7	0/7	97.42	0.15	0.02
23	14880	29.9264	1	4.27904	0.0618293	1	0	6/7	2/7	97.48	1.19	1.05
24	0	0	0	0.105335	0.0711205	0	0	2/7	2/7	97.95	53.18	52.38
25	0	0	0	0.0569806	0.0351294	0	0	1/7	0/7	81.16	24.16	0.68
26	2241	5.79467	0	1.17135	0.013381	1	0	4/7	1/7	98.27	24.74	24.22
27	0	0	0	0.0701593	0.000138355	0	0	1/7	1/7	99.04	1.06	0.95
28	no growth	0.186933	0	no growth	0.000338534	no growth	0	no growth	0/7	no growth	0.09	0
29	0	0	0	0.235468	0.00125086	0	0	2/7	0/7	97.45	0.12	0.09
30	0	0	0	0.0639786	0.00112766	0	0	1/7	1/7	98.84	2.84	2.73
31	16.221	0.0902667	0	0.021737	0.000243865	0	0	2/7	1/7	31.59	1.08	0.77
32	0.078	0.0398	0	0.227057	0.0103069	0	0	2/7	1/7	98.77	64.84	63.34
33	0.105467	0	0	0.1114	0.00312636	0	0	2/7	2/7	96.82	1.39	1.09
34	80100	159.867	1	35.5232	0.0937884	1	1	7/7	1/7	98.85	8.9	8.55
35	68700	220.4	1	31.5129	0.134357	1	0	7/7	3/7	97.61	0.82	0.46
36	106700	89.6	1	61.973	0.0933713	1	0	7/7	1/7	97.8	41.86	41.03
37	0	0.109733	0	0.0108182	0.00236004	0	0	2/7	2/7	98.03	24.25	23.87
38	0.1397	0	0	0.0138394	0.000972902	0	0	2/7	2/7	97.37	10.56	10.12
39	0.0516	0	0	0.326613	0.000211348	0	0	1/7	0/7	98.52	0.63	0.42
40	10310	0.5208	1	4.92771	0.00823536	1	0	6/7	2/7	98.13	91.94	86.93
41	183200	189.2	1	97.2029	0.0548379	1	0	7/7	0/7	97.81	0.17	0.01
42	34420	14.3463	1	10.8363	0.00720991	1	0	5/7	2/7	97.85	1.81	1.67
43	35990	0.180667	1	59.6509	0.000320545	1	0	4/7	0/7	98.07	0.13	0.01
44	131700	1729.33	1	77.0745	2.63534	1	1	7/7	5/7	98.46	10.64	8.08
45	99500	7400	1	41.8037	8.39463	1	1	6/7	7/7	96.92	19.6	8.42
46	157700	924	1	85.9353	1.56317	1	1	7/7	7/7	98.01	1.67	0.4
47	12850	3.3212	1	5.31453	0.0124507	1	0	5/7	2/7	96.39	9.16	8.5
48	5510	0.227067	0	2.1702	0.0486939	1	0	3/7	1/7	96.62	77.58	76.48
49	0.031	0.074	0	0.16077	0.00213033	0	0	2/7	2/7	97.93	1.06	0.79
50	0	0	0	0.00963507	0.00280913	0	0	1/7	1/7	98.67	24.86	24.45
51	0	0	0	0.00236398	3.34843e-05	0	0	2/7	1/7	97.1	0.14	0.03
52	0	0	0	0.296309	0.0896131	0	0	2/7	2/7	97.49	16.54	16.02
53	0	0.321733	0	0.254572	0.000639627	0	0	2/7	0/7	97.27	0.39	0.17
54	no growth	0	0	no growth	5.70204e-05	no growth	0	no growth	0/7	no growth	0.24	0.02
55	0	0	0	0.0159129	0.00013436	0	0	1/7	0/7	91.85	0.31	0.16
56	0	0	0	0.0500097	0.000206751	0	0	1/7	0/7	97.39	0.43	0.26
57	0	0	0	0.0439509	0.000214799	0	0	2/7	2/7	96.96	0.75	0.38
58	0	0	0	0.0766105	0.00034675	0	0	1/7	1/7	98.09	0.68	0.54
59	0	0	0	0.0891014	0.000215735	0	0	2/7	0/7	92.11	0.56	0.34
60	0	0	0	0.155993	0.000101228	0	0	2/7	0/7	97.4	0.28	0.02
61	0	0	0	0.191411	0.00743149	0	0	1/7	2/7	97.51	5.09	4.83
62	13.6678	6.47093	0	0.184521	0.10404	0	0	2/7*	2/7*	98.11	63.9	4.16
63	1.4606	0	0	0.112959	7.247e-19	0	0	1/7	0/7	78.98	0.16	0.02
64	1.4721	0	0	0.0158004	0.015911	0	0	1/7	1/7	96.43	60.55	59.5
65	52400	50.4	0	37.2196	0.00380058	1	0	7/7	2/7	97.66	43.99	38.09
66	12.6907	0	0	0.362419	4.32582e-05	0	0	2/7	0/7	97.27	0.16	0.02
67	1.6491	0	0	0.0275184	0.0125559	0	0	2/7	2/7	98.17	36.13	26.97
68	0	0	0	0.022337	0.000140785	0	0	2/7	0/7	79.46	1.38	0.48
69	0	0	0	0.00497767	0	0	0	1/7	0/7	98.27	0.19	0.02
70	6120	9.974	1	3.4939	0.0187491	1	0	6/7	0/7	76.2	0.95	0.73
71	444	0.0481333	1	0.1391	0.000175331	1	0	3/7	0/7	97.42	0.44	0.09
72	29960	304.533	1	20.0863	0.224608	1	1	5/7	2/7	82.4	79.84	77.58
73	84000	40.1183	1	47.8308	0.0691692	1	0	7/7	1/7	94.09	4.84	4.04
74	132400	8946.67	1	90.9906	17.8094	1	1	7/7	7/7	97.7	14.27	0.13
75	151200	18133.3	1	97.9701	22.0899	1	1	7/7	7/7	98.07	20.87	0.16
76	0	0	0	0.0617131	0.000242413	0	0	2/7	2/7	98.81	1.03	0.88
77	0	0	0	3.03179	0.0743906	0	0	1/7	1/7	97.12	4.93	0.07
78	0	0	0	0.0156912	1.31526e-24	0	0	2/7	0/7	97.55	0.64	0.24
79	0	0	0	1.35774	0.000348753	0	0	2/7	0/7	95.87	27.32	0.13
80	3576	0	0	2.65664	0.297523	1	0	6/7	0/7	97.33	59.62	0.52
81	0.0396	0.156133	0	0.0512507	0.023067	0	0	1/7	1/7	98.79	38.7	38.14
82	0.0532	0	0	0.0391432	0.000159852	0	0	2/7	0/7	96.59	0.45	0.16
83	no growth	0	0	no growth	0	no growth	0	no growth	0/7	no growth	0.21	0.02
84	2069	925.333	1	0.661885	0.948658	1	1	5/7	6/7	95.21	10.1	8.89
85	12590	0.543333	1	6.05158	0.0178338	1	0	6/7	2/7	97.3	7.22	6.8
86	168600	1.39187	1	98.6748	0.00260616	1	0	7/7	0/7	99	0.13	0
87	2182	0.0717333	1	1.30738	3.09276e-05	1	0	4/7	0/7	97.84	0.34	0.04
88	10550	3.2312	1	7.55328	0.0103238	1	0	5/7	0/7	95.92	0.4	0.07
89	111600	44533.3	1	70.2734	39.5527	1	1	7/7	7/7	98.55	62.25	17.34
90	20820	1605.33	1	15.3346	0.981424	1	1	5/7	5/7	98.61	67.42	62.86
91	115900	21920	1	98.5909	14.7314	1	1	7/7	7/7	98.31	23.57	0.06
92	116900	18893.3	1	96.7098	20.5545	1	1	7/7	7/7	98.73	22.43	0.72
93	0.5402	19.6252	1	0.0256789	0.0216778	0	0	2/7	0/7	97.18	0.46	0.32
94	11020	0.799733	1	4.89832	0.0648167	1	0	6/7	1/7	98.55	47.09	46.39
95	24340	0.2624	1	11.6076	0.000295126	1	0	5/7	2/7	98.26	41.56	39.55
96	84600	1.18027	1	39.4113	0.00239841	1	0	7/7	0/7	98.89	39.67	39
97	144000	9440	1	77.8163	6.02469	1	1	7/7	6/7	98.36	43.21	35.31
98	12380	5.46307	1	4.73371	0.00720408	1	0	6/7	0/7	95.79	0.33	0.24
99	3670	0.0205333	1	1.14091	0.00096724	1	0	5/7	1/7	98.46	1.2	1.09
100	53800	2810.67	1	24.6969	1.73251	1	1	4/7	6/7	97.92	18.01	15.49
101	20300	41333.3	1	7.95133	26.0352	1	1	5/7	6/7	98.16	65.29	30.68
102	154800	87.8667	1	80.398	0.0391668	1	1	6/7	2/7	99.31	1.77	1.63
103	65200	0.567467	1	27.8006	0.0020031	1	0	7/7	0/7	98.65	0.4	0.27
mean	32764.3	1907.44	0.504854	19.3198	1.8059	0.545455	0.194175	NA	NA	95.6099	17.1606	12.0942
median	3175	0.180667	1	1.53215	0.00720991	1	0	NA	NA	97.84	1.8	0.79
SD	50204.9	6898.2	0.502421	30.9532	6.04424	0.500464	0.397498	NA	NA	9.00098	24.2255	20.4673

## Sheet: Suppl. Table 4
Supplementary Table 4: Taxonomic comparison of samples to two large microbiome profiling reference studies; Segata et al. (2012)1 and King et al. (2019)2. (A) Abundance of major gut phyla in T7 Direct samples (n=103) compared to references. (B) Abundance of Enterobacterales (order) and Escherichia coli (species) in T7 Direct samples compared to references. (C) Abundance of Enterobacterales (order…
Supplementary Table 4A
Phyla	Segata et al. (2012)1	King et al. (2019)2	T7 Direct Samples -%
	mean % +/- SD	mean % +/- SD	mean % +/- SD	DIR01	DIR02	DIR03	DIR04	DIR05	DIR06	DIR07	DIR08	DIR09	DIR10	DIR11	DIR12	DIR13	DIR14	DIR15	DIR16	DIR17	DIR18	DIR19	DIR20	DIR21	DIR22	DIR23	DIR24	DIR25	DIR26	DIR27	DIR28	DIR29	DIR30	DIR31	DIR32	DIR33	DIR34	DIR35	DIR36	DIR37	DIR38	DIR39	DIR40	DIR41	DIR42	DIR43	DIR44	DIR45	DIR46
Bacteroidetes	65.201 +/- 20.5	73.13 +/- 22.16	42.00 +/- 19.65	40.93	44.12	57.31	47.03	31.62	39.54	33.12	74.84	45.23	55.12	23.69	33.23	36.86	39.41	47.35	53.19	49.5	32.27	77.49	7.93	5.77	27.1	19.07	17.8	30.61	42.92	47.01	39.3	70.22	38.3	20.89	11.62	81.7	79.99	75.49	32.42	19.17	69.34	58.26	2.88	75.31	81.58	59.58	54.32	51.92	20.95
Firmicutes	29.637 +/- 19.260	22.20 +/- 18.66	32.52 +/- 17.45	49.83	46.65	20.78	43.97	56.43	52.69	31.32	22.51	37.13	33.77	69.37	7.5	53.12	55.26	45.88	30.87	40.13	20.94	19.93	9.44	17.34	60.55	71.15	13.97	34.52	29.11	33.88	48.43	26.93	47.05	48.91	6.29	16.36	5.85	20.81	11.15	23.75	15.97	39.55	2.17	18.97	13.4	38.57	25.81	21.59	72.22
Proteobacteria	2.910 +/- 4.735	2.15 +/- 10.39	18.94 +/- 24.79	3.61	3.07	16.67	2.35	5.87	2.58	30.77	1.44	8.75	4.67	1.74	57.87	2.37	0.38	2.21	12.53	6.52	43.25	1.48	79.13	73.53	1.86	1.68	54.18	24.67	25.06	1.4	0.6	0.41	3.9	2.09	69.84	1.54	10.11	1.32	50.25	27.59	11.3	0.98	93.3	0.33	2.13	0.47	11.04	23.89	3.66
Actinobacteria	0.507 +/- 2.819	1.82 +/- 3	4.22 +/- 4.09	3.53	3.97	4.09	4.75	4.22	3.82	3.63	0.79	7.84	4.43	4.35	1.33	7	1.13	4.48	2.37	0.89	2.68	0.66	1.91	2.53	9.23	7.96	5.03	9.64	2.71	13.36	11.5	0.86	7.79	10.69	5.17	0.32	3.04	0.96	5.96	26.2	3.36	0.55	0.27	2.94	2.86	1.26	0.7	1.23	2.03
Verrucomicrobia	0.442 +/- 1.736	0.70 +/- 1.68	1.78 +/- 3.11	0.05	1.46	0.1	1.13	0.13	0.59	0.36	0.02	0.1	0.24	0.03	0.04	0.15	3.75	0.02	0.02	2.91	0.38	0.38	0.8	0.13	0.59	0.02	8.19	0.12	0.01	3.79	0.01	0.89	2.25	13.64	6.16	0.04	0.41	1.3	0.03	2.19	0	0.4	1.28	2.42	0	0.01	8.08	0.03	0.09
Fusobacteria	0.072 +/- 0.5	ND	0.03 +/- 0.10	0.08	0.03	0.04	0.05	0.07	0.04	0.04	0.09	0.03	0.05	0.01	0	0.01	0	0	0.01	0	0.01	0	0	0	0.01	0.01	0	0.01	0	0.01	0.01	0	0.01	0.02	0	0	0	0	0	0.01	0	0	0	0	0	0	0	0.01	0.02
Supplementary Table 4B
Order/species	Segata et al. (2012)1	King et al. (2019)2	T7 Direct Samples - %
	mean % +/- SD	mean % +/- SD	mean +/- SD	DIR01	DIR02	DIR03	DIR04	DIR05	DIR06	DIR07	DIR08	DIR09	DIR10	DIR11	DIR12	DIR13	DIR14	DIR15	DIR16	DIR17	DIR18	DIR19	DIR20	DIR21	DIR22	DIR23	DIR24	DIR25	DIR26	DIR27	DIR28	DIR29	DIR30	DIR31	DIR32	DIR33	DIR34	DIR35	DIR36	DIR37	DIR38	DIR39	DIR40	DIR41	DIR42	DIR43	DIR44	DIR45	DIR46
Enterobacterales	0.159 +/- 0.957	2.02 +/- 10.33	17.16 +/- 24.23	0.42	1.15	15.04	0.36	0.51	0.34	28.75	0.35	7.17	0.35	0.22	57.07	0.17	0.06	1.8	12.17	6.36	42.15	1.31	78.99	73.49	0.15	1.19	53.18	24.16	24.74	1.06	0.09	0.12	2.84	1.08	64.84	1.39	8.9	0.82	41.86	24.25	10.56	0.63	91.94	0.17	1.81	0.13	10.64	19.6	1.67
Escherichia coli	NA	NA	12.09 +/- 20.47	0.04	0.22	14.55	0.07	0.02	0.02	27.26	0.24	6.93	0.04	0.09	36	0.03	0	1.73	11.67	6.09	16.05	1.19	70.18	24.1	0.02	1.05	52.38	0.68	24.22	0.95	0	0.09	2.73	0.77	63.34	1.09	8.55	0.46	41.03	23.87	10.12	0.42	86.93	0.01	1.67	0.01	8.08	8.42	0.4
Supplementary Table 4C
Order	Segata et al. (2012)1	King et al. (2019)2	T7 Sweep Samples - %
	mean % +/- SD	mean % +/- SD	mean +/- SD	SWE01	SWE02	SWE03	SWE04	SWE05	SWE06	SWE07	SWE08	SWE09	SWE10	SWE11	SWE12	SWE13	SWE14	SWE15	SWE16	SWE17	SWE18	SWE19	SWE20	SWE21	SWE22	SWE23	SWE24	SWE25	SWE26	SWE27	SWE28	SWE29	SWE30	SWE31	SWE32	SWE33	SWE34	SWE35	SWE36	SWE37	SWE38	SWE39	SWE40	SWE41	SWE42	SWE43	SWE44	SWE45	SWE46
Enterobacterales	0.025 +/- 0.097	2.02 +/- 10.33	95.6 +/- 9.0	97.81	99	98.01	99.31	98.07	ND	97.09	98.36	97.28	97.7	98.46	98.73	98.31	98.55	97.8	96.92	98.9	98.89	94.09	98.85	97.61	98.65	98.51	97.92	97.66	50.65	97.69	ND	98.33	97.6	98.3	98.07	97.85	98.1	82.4	98.26	98.61	98.16	97.48	96.39	97.3	95.79	98.55	97.84	95.92	98.13
1Segata N, Haake SK, Mannon P, Lemon KP, Waldron L, Gevers D, et al. Composition of the adult digestive tract bacterial microbiome based on seven mouth surfaces, tonsils, throat and stool samples. Genome Biol 2012; 13:R42.
2King CH, Desai H, Sylvetsky AC, LoTempio J, Ayanyan S, Carrie J, et al. Baseline human gut microbiota profile in healthy people and standard reporting template. PLoS One 2019; 14:e0206484.
[truncated: 57 more columns]

## Sheet: Suppl. Table 5
Supplementary Table 5: Taxonomic comparison of Norgen and Eswab samples to two large microbiome profiling reference studies; Segata et al. (2012)1 and King et al. (2019)2 for major gut phyla abundance in Norgen (A) and Eswab (B) samples, and Enterobacterales (order), Escherichia coli (species) and Klebsiella pneumoniae (species) in Norgen (C) and Eswab (D) samples
Supplementary Table 5A
Phyla	Segata et al. (2012)1	King et al. (2019)2	Norgen Samples - %
	mean % +/- SD	mean % +/- SD	mean % +/- SD	median	1A	2A	3A	4A	5A	6A	7A	8A	9A	10A	11A	12A	13A	14A	15A
Bacteroidetes	65.201 +/- 20.5	73.13 +/- 22.16	29.79 +/- 16.42	27.04	16.63	41.14	23.95	4.18	23.16	34.76	27.04	30.05	17.46	68.08	15.9	17.8	29.44	44.2	53.09
Firmicutes	29.637 +/- 19.260	22.20 +/- 18.66	51.41 +/- 15.38	53.71	61.15	53.67	56.09	75.07	53.71	53.93	58.23	63.85	42.74	29.22	78.91	39.54	37.46	41.89	25.62
Proteobacteria	2.910 +/- 4.735	2.15 +/- 10.39	5.24 +/- 8.00	1.83	0.51	0.52	12.2	0.35	0.52	3.97	0.76	2.58	2.43	1.15	0.79	1.83	29.58	7.68	13.77
Actinobacteria	0.507 +/- 2.819	1.82 +/- 3	12.02 +/- 12.51	6	21.62	4.29	7.1	19.76	20.2	2.66	6	3.39	36.91	1.41	4.24	38.87	2.74	3.71	7.43
Verrucomicrobia	0.442 +/- 1.736	0.70 +/- 1.68	1.25 +/- 2.07	0.33	0.02	0.33	0.02	0.57	2.18	2.84	7.82	0.02	0.08	0.08	0.03	1.55	0.68	2.49	0.03
Fusobacteria	0.072 +/- 0.5	ND	0.01 +/- 0.01	0	0	0	0.01	0	0.01	0.03	0.01	0.01	0.01	0	0.01	0	0	0	0
Supplementary Table 5B
Phyla	Segata et al. (2012)1	King et al. (2019)2	Eswab Samples - %
	mean % +/- SD	mean % +/- SD	mean % +/- SD	median	1B	2B	3B	4B	5B	6B	7B	8B	9B	10B	11B	12B	13B	14B	15B
Bacteroidetes	65.201 +/- 20.5	73.13 +/- 22.16	25.98 +/- 19.06	19.73	15.56	69.57	11.68	7.14	16.84	3.82	11.39	28.75	11.15	58.13	19.73	22.65	39.42	35.95	37.87
Firmicutes	29.637 +/- 19.260	22.20 +/- 18.66	16.31 +/- 11.97	12.96	46.48	20.85	14.71	21.48	12.21	3.37	6.44	10.65	12.96	12.6	39.23	9.87	13.97	15.21	4.68
Proteobacteria	2.910 +/- 4.735	2.15 +/- 10.39	45.44 +/- 24.78	43.92	0.58	3.28	65.16	57.62	60.43	91.82	75.92	58.35	35.12	27.36	28.08	43.92	42.49	40.51	50.94
Actinobacteria	0.507 +/- 2.819	1.82 +/- 3	11.60 +/- 12.45	6.53	37.27	6	8.39	13.27	9.07	0.57	3.45	2.18	40.59	1.82	12.86	22.55	2.97	6.53	6.49
Verrucomicrobia	0.442 +/- 1.736	0.70 +/- 1.68	0.60 +/- 0.82	0.26	0.02	0.26	0.01	0.44	1.19	0.33	2.78	0.01	0.06	0.06	0.02	0.91	1.11	1.78	0.01
Fusobacteria	0.072 +/- 0.5	ND	0.00 +/- 0.00	0	0	0	0	0	0	0	0	0	0	0	0	0	0	0	0
Supplementary Table 5C
Order/species	Segata et al. (2012)1	King et al. (2019)2	Norgen Samples - %
	mean % +/- SD	mean % +/- SD	mean +/- SD	median	1A	2A	3A	4A	5A	6A	7A	8A	9A	10A	11A	12A	13A	14A	15A
Enterobacterales	0.159 +/- 0.957	2.02 +/- 10.33	4.55 +/- 7.99	0.94	0.14	0.29	10.64	0.06	0.1	2.37	0.22	2.03	0.2	0.94	0.25	0.97	29	7.57	13.45
E. coli	NA	NA	2.33 +/- 5.16	0.15	0.04	0.15	0.17	0.01	0.01	1.97	0.08	1.88	0.02	0.41	0.09	0.74	17.42	0.04	11.94
K. pneumoniae	NA	NA	0.64 +/- 1.87	0.02	0.02	0.01	0.29	0	0	0.03	0.01	0.01	0.01	0.46	0.02	0.05	1.41	7.28	0.07
Supplementary Table 5D
Order/species	Segata et al. (2012)1	King et al. (2019)2	Eswab Samples - %
	mean % +/- SD	mean % +/- SD	mean +/- SD	median	1B	2B	3B	4B	5B	6B	7B	8B	9B	10B	11B	12B	13B	14B	15B
Enterobacterales	0.159 +/- 0.957	2.02 +/- 10.33	43.58 +/- 24.56	41.9	0.12	3.07	64.88	57.4	36.65	91.54	75.82	58.15	34.52	27.21	27.58	43.57	41.9	40.43	50.81
E. coli	NA	NA	30.83 +/- 28.33	26.7	0.01	2.95	1.18	55.12	0.39	88.49	72.91	54.97	29.16	18.61	25.61	40.88	26.7	0.28	45.25
K. pneumoniae	NA	NA	3.72 +/- 9.89	0.59	0.01	0.01	0.59	0.62	0.17	0.25	1.16	0.22	3.18	7.63	0.06	1.11	1.85	38.76	0.2
1Segata N, Haake SK, Mannon P, Lemon KP, Waldron L, Gevers D, et al. Composition of the adult digestive tract bacterial microbiome based on seven mouth surfaces, tonsils, throat and stool samples. Genome Biol 2012; 13:R42.
2King CH, Desai H, Sylvetsky AC, LoTempio J, Ayanyan S, Carrie J, et al. Baseline human gut microbiota profile in healthy people and standard reporting template. PLoS One 2019; 14:e0206484.
